# Supplementary material for: Periocular rejuvenation using a unique non-ablative long-pulse 2940 nm Er:YAG laser
Source: Lasers Med Sci. 2021 Jun 19;37(2):1111–8. doi: 10.1007/s10103-021-03362-6 (PMC8918125; doi:10.1007/s10103-021-03362-6)
Supplement: Supplementary file 1 — Supplementary file1 (XLSX 50 KB) [file 10103_2021_3362_MOESM1_ESM.xlsx]

## Sheet: General
Variable	N	Mean	Std Dev	Minimum	Maximum
Age	30	46.8	8.4	33	73
Gender	Frequency	Percent
Male	4	13.33
Female	26	86.67

## Sheet: Assessment
Lemprle_N	N	Mean	Std Dev	Minimum	Maximum
Session 1 (Baseline)	30	4	0.8	2	5
Session 2	30	3.4	0.9	2	5
Session 3	30	2.6	0.8	1	4
1 year Follow Up	28	2.5	0.8	1	4
Fitzpatrick_N	N	Mean	Std Dev	Minimum	Maximum
Session 1 (Baseline)	30	7	1.4	5	9
Session 2	30	5.1	1.2	4	7
Session 3	30	3.9	1.2	2	6
1 year Follow Up	28	3.5	1.1	2	6
Frequency	Table of Fitzpatrick_Class by session
Col Pct	Fitzpatrick_Class	session
		Session 1 (Baseline)	Session 2	Session 3	1 Yr Follow Up
	1	0	0	10	9
		0	0	33.33	32.14
	2	8	22	20	18
		26.67	73.33	66.67	64.29
	3	21	8	0	1
		70	26.67	0	3.57
	4	1	0	0	0
		3.33	0	0	0
	Total	30	30	30	28
	Frequency Missing = 2

## Sheet: Erythema
Frequency	Table of Erythema by session
Col Pct	Erythema	session
		Session 1 (Baseline)	Session 2	Session 3
	No	2	3	3
		6.67	10	10
	Yes	28	27	27
		93.33	90	90
	Total	30	30	30
		100	100	100
EryhemaDuration_inHrs	N	Mean	Std Dev	Minimum	Maximum
Session 1 (Baseline)	28	6.1	2.5	2	12
Session 2	27	5.3	2	2	10
Session 3	27	5.3	2	2	12

## Sheet: Edema
Frequency	Table of Edema by session
Col Pct	Edema	session
		Session 1 (Baseline)	Session 2	Session 3
	No	11	16	20
		36.67	53.33	66.67
	Yes	19	14	10
		63.33	46.67	33.33
	Total	30	30	30
		100	100	100
EdemaDurationHrs	N	Mean	Std Dev	Minimum	Maximum
Session 1 (Baseline)	19	4	2.3	1	12
Session 2	15	3.6	1.7	2	8
Session 3	11	3.9	1.6	2	8

## Sheet: Skin Peeling
Frequency	Table of Skin_Peeling by session
Col Pct	Skin_Peeling	session
		Session 1 (Baseline)	Session 2	Session 3
	No	2	0	1
		6.67	0	3.33
	Yes	28	30	29
		93.33	100	96.67
	Total	30	30	30
		100	100	100
Peeling_DurationDays	N	Mean	Std Dev	Minimum	Maximum
Session 1 (Baseline)	28	4.1	0.7	3	5
Session 2	30	4	0.7	3	6
Session 3	29	3.9	0.9	2	6

## Sheet: Original Data
Subject	Date	session	Age	Gender	Lemprle N	Fitzpatrick Class	Fitzpatrick N	Self Report	Erythema	EryhemaDuration inHrs	Edema	EdemaDurationHrs	Skin Peeling	Peeling DurationDays
1	2015-03-25	1	55	2	5	3	9		1	6	1	4	1	4
1	2015-04-22	2	55	2	5	3	7	1	1	6	1	4	1	4
1	2015-05-27	3	55	2	4	2	6	2	1	5	1	4	1	4
1	2016-05-25	4	55	2	3	2	4	3
2	2015-03-25	1	46	2	4	2	6		1	5	1	2	1	4
2	2015-04-22	2	46	2	3	2	4	2	1	4	1	2	1	5
2	2015-05-27	3	46	2	2	1	3	2	1	5	1	2	1	4
2	2016-05-25	4	46	2	2	1	2	3
3	2015-03-25	1	38	2	3	2	5		1	6	1	3	1	4
3	2015-04-22	2	38	2	3	2	4	2	0		0		1	3
3	2015-05-27	3	38	2	2	1	3	3	0		0		1	4
3	2016-05-25	4	38	2	2	1	2	2
4	2015-03-25	1	38	2	4	2	6		1	4	1	2	1	5
4	2015-04-22	2	38	2	3	2	5	2	1	2	1	2	1	3
4	2015-05-27	3	38	2	3	2	4	2	1	6	1	4	1	4
4	2016-05-25	4	38	2	2	1	3	2
5	2015-03-25	1	48	2	4	2	6		1	3	1	3	1	4
5	2015-04-22	2	48	2	3	2	5	2	0		0		1	4
5	2015-05-27	3	48	2	3	1	3	3	1	3	1	2	0
5	2016-05-25	4	48	2	2	1	2	3
6	2015-04-21	1	44	2	4	2	6		1	3	0		1	5
6	2015-05-25	2	44	2	3	2	4	2	1	3	0		1	4
6	2015-06-27	3	44	2	3	2	3	2	1	4	0		1	4
6	2016-06-26	4	44	2	2	1	3	2
7	2015-04-21	1	42	1	4	3	7		1	6	1	3	1	3
7	2015-05-23	2	42	1	4	2	4	1	1	5	1	2	1	3
7	2015-06-26	3	42	1	3	2	3	2	1	5	0		1	3
7	2016-06-27	4	42	1	3	2	3	2
8	2015-04-22	1	35	2	2	3	5		1	6	0		1	5
8	2015-05-23	2	35	2	2	2	4	2	1	5	0		1	4
8	2015-06-27	3	35	2	1	2	3	1	1	4	0		1	4
8	2016-07-21	4	35	2	1	2	3	3
9	2015-04-22	1	33	2	2	2	5		1	8	1	4	1	3
9	2015-05-23	2	33	2	2	2	4	3	1	5	1	3	1	3
9	2015-06-26	3	33	2	1	2	2	3	1	5	1	3	1	3
9	2016-06-27	4	33	2	1	1	2	3
10	2015-05-23	1	61	2	5	3	9		1	8	1	4	1	4
10	2015-06-26	2	61	2	5	3	7	3	1	6	1	4	1	4
10	2015-07-21	3	61	2	4	2	6	3	1	6	0		1	4
10	2016-07-21	4	61	2	4	2	5	3
11	2015-05-20	1	43	2	4	3	7		1	5	0		1	3
11	2015-06-25	2	43	2	4	2	4	3	1	5	1	2	1	3
11	2015-07-23	3	43	2	3	2	3	2	1	5	0		1	3
11	2016-07-21	4	43	2	3	2	3	2
12	2015-05-21	1	44	2	4	3	7		1	4	1	4	1	4
12	2015-06-25	2	44	2	4	2	4	3	1	4	1	4	1	4
12	2015-07-23	3	44	2	3	2	3	3	1	4	1	4	1	4
12		4	44	2
13	2015-05-21	1	46	2	4	2	6		1	3	1	3	1	4
13	2015-06-24	2	46	2	3	2	4	2	1	3	1	3	1	4
13	2015-07-23	3	46	2	3	2	3	2	1	4	0		1	4
13	2016-07-21	4	46	2	2	2	3	2
14	2015-06-23	1	52	2	5	3	9		1	6	1	4	1	4
14	2015-07-22	2	52	2	4	3	7	2	1	6	1	4	1	4
14	2015-08-25	3	52	2	3	2	6	2	1	5	1	4	1	3
14	2016-09-20	4	52	2	3	2	4	2
15	2015-06-23	1	50	2	4	3	7		1	4	0		0
15	2015-07-22	2	50	2	3	2	6	2	1	4	0		1	3
15	2015-08-25	3	50	2	3	1	4	2	1	4	0		1	3
15	2016-08-26	4	50	2	3	1	4	2
16	2015-06-24	1	48	2	4	3	7		0		0		1	3
16	2015-07-25	2	48	2	3	2	5	3	0		0		1	4
16	2015-08-25	3	48	2	2	1	4	3	0		0		1	2
16	2016-08-26	4	48	2	2	2	4	1
17	2015-06-24	1	44	2	4	3	6		0		0		1	4
17	2015-07-23	2	44	2	3	2	4	3	1	4	0		1	4
17	2015-08-25	3	44	2	3	2	3	2	1	3	0		1	4
17	2016-08-26	4	44	2	3	2	3	1
18	2015-07-22	1	38	2	4	3	6		1	6	1	6	1	5
18	2015-08-24	2	38	2	3	2	4	3	1	8	1	8	1	5
18	2015-09-25	3	38	2	2	2	3	2	1	8	1	8	1	5
18	2016-09-20	4	38	2	3	2	4	-1
19	2015-07-23	1	59	2	5	3	9		1	8	0		1	5
19	2015-08-24	2	59	2	5	3	7	3	1	6	0		1	4
19	2015-09-25	3	59	2	4	2	6	3	1	6	0		1	4
19	2016-09-27	4	59	2	4	2	6	3
20	2015-07-21	1	39	2	3	3	6		1	6	0		0
20	2015-08-25	2	39	2	2	2	5	2	1	4	0		1	3
20	2015-09-26	3	39	2	2	1	4	2	0		0		1	3
20	2016-09-27	4	39	2	2	2	4	2
21	2015-08-24	1	41	2	4	3	7		1	12	1	12	1	4
21	2015-09-26	2	41	2	3	2	5	3	1	8	1	6	1	4
21	2015-10-25	3	41	2	2	1	4	3	1	7	1	5	1	5
21	2016-10-29	4	41	2	2	2	4	3
22	2015-08-22	1	48	2	4	3	7		1	8	0		1	3
22	2015-09-24	2	48	2	3	2	4	3	1	6	0		1	4
22	2015-10-25	3	48	2	2	1	3	3	1	6	0		1	3
22	2016-10-28	4	48	2	2	2	3	3
23	2015-09-24	1	47	2	3	3	6		1	8	1	3	1	4
23	2015-10-26	2	47	2	2	2	5	2	1	6	0		1	4
23	2015-11-27	3	47	2	2	1	3	3	1	6	0		1	4
23	2016-11-25	4	47	2	2	1	3	3
24	2015-09-24	1	45	1	5	3	9		1	6	0		1	4
24	2015-10-25	2	45	1	4	3	7	3	1	6	0		1	4
24	2015-11-27	3	45	1	3	2	6	3	1	6	0		1	4
24	2016-11-25	4	45	1	3	2	6	3
25	2015-09-26	1	38	2	3	2	6		1	5	1	3	1	5
25	2015-10-26	2	38	2	3	2	4	2	1	4	1	2	1	4
25	2015-11-26	3	38	2	2	1	3	3	1	4	0		1	4
25	2016-11-26	4	38	2	2	1	3	2
26	2015-09-25	1	54	2	5	3	8		1	10	1	5	1	4
26	2015-10-27	2	54	2	4	3	6	2	1	8	1	4	1	4
26	2015-11-26	3	54	2	3	2	4	2	1	6	1	3	1	5
26	2016-12-25	4	54	2	3	2	4	2
27	2015-10-25	1	44	1	4	3	6		1	2	1	1	1	4
27	2015-11-28	2	44	1	3	2	4	3	1	2	0		1	4
27	2015-12-26	3	44	1	2	2	3	3	1	2	0		1	3
27	2016-12-23	4	44	1	2	3	3	3
28	2015-10-25	1	53	1	5	3	9		1	12	1	6	1	5
28	2015-11-27	2	53	1	4	3	7	3	1	10	0		1	6
28	2015-12-25	3	53	1	3	2	5	3	1	12	0		1	6
28	0	4	53	1
29	2015-11-28	1	54	2	4	3	9		1	4	0		1	5
29	2015-12-25	2	54	2	3	2	6	3	1	4	0		1	5
29	2016-01-27	3	54	2	2	2	4	3	1	4	0		1	5
29	2017-01-28	4	54	2	2	2	3	3
30	2015-11-28	1	73	2	5	3	9		1	8	1	4	1	5
30	2015-12-29	2	73	2	5	3	7	2	1	8	1	4	1	5
30	2016-01-28	3	73	2	4	2	6	2	1	8	1	4	1	5
30	2017-01-28	4	73	2	4	2	6	2

## Sheet: Fitzpatrick Class Change 1-4
Subject	Date	session	Age	Gender	Lemprle N	Fitzpatrick Class	Fitzpatrick Class Change
1	2015-03-25	1	55	2	5	3
1	2015-04-22	2	55	2	5	3
1	2015-05-27	3	55	2	4	2
1	2016-05-25	4	55	2	3	2	-1
2	2015-03-25	1	46	2	4	2
2	2015-04-22	2	46	2	3	2
2	2015-05-27	3	46	2	2	1
2	2016-05-25	4	46	2	2	1	-1
3	2015-03-25	1	38	2	3	2
3	2015-04-22	2	38	2	3	2
3	2015-05-27	3	38	2	2	1
3	2016-05-25	4	38	2	2	1	-1
4	2015-03-25	1	38	2	4	2
4	2015-04-22	2	38	2	3	2
4	2015-05-27	3	38	2	3	2
4	2016-05-25	4	38	2	2	1	-1
5	2015-03-25	1	48	2	4	2
5	2015-04-22	2	48	2	3	2
5	2015-05-27	3	48	2	3	1
5	2016-05-25	4	48	2	2	1	-1
6	2015-04-21	1	44	2	4	2
6	2015-05-25	2	44	2	3	2
6	2015-06-27	3	44	2	3	2
6	2016-06-26	4	44	2	2	1	-1
7	2015-04-21	1	42	1	4	3
7	2015-05-23	2	42	1	4	2
7	2015-06-26	3	42	1	3	2
7	2016-06-27	4	42	1	3	2	-1
8	2015-04-22	1	35	2	2	3
8	2015-05-23	2	35	2	2	2
8	2015-06-27	3	35	2	1	2
8	2016-07-21	4	35	2	1	2	-1
9	2015-04-22	1	33	2	2	2
9	2015-05-23	2	33	2	2	2
9	2015-06-26	3	33	2	1	2
9	2016-06-27	4	33	2	1	1	-1
10	2015-05-23	1	61	2	5	3
10	2015-06-26	2	61	2	5	3
10	2015-07-21	3	61	2	4	2
10	2016-07-21	4	61	2	4	2	-1
11	2015-05-20	1	43	2	4	3
11	2015-06-25	2	43	2	4	2
11	2015-07-23	3	43	2	3	2
11	2016-07-21	4	43	2	3	2	-1
12	2015-05-21	1	44	2	4	3
12	2015-06-25	2	44	2	4	2
12	2015-07-23	3	44	2	3	2
12	N/A	4	44	2		N/A	#VALUE!
13	2015-05-21	1	46	2	4	2
13	2015-06-24	2	46	2	3	2
13	2015-07-23	3	46	2	3	2
13	2016-07-21	4	46	2	2	2	0
14	2015-06-23	1	52	2	5	4
14	2015-07-22	2	52	2	4	3
14	2015-08-25	3	52	2	3	2
14	2016-09-20	4	52	2	3	2	-2
15	2015-06-23	1	50	2	4	3
15	2015-07-22	2	50	2	3	2
15	2015-08-25	3	50	2	3	1
15	2016-08-26	4	50	2	3	1	-2
16	2015-06-24	1	48	2	4	3
16	2015-07-25	2	48	2	3	2
16	2015-08-25	3	48	2	2	1
16	2016-08-26	4	48	2	2	2	-1
17	2015-06-24	1	44	2	4	3
17	2015-07-23	2	44	2	3	2
17	2015-08-25	3	44	2	3	2
17	2016-08-26	4	44	2	3	2	-1
18	2015-07-22	1	38	2	4	3
18	2015-08-24	2	38	2	3	2
18	2015-09-25	3	38	2	2	2
18	2016-09-20	4	38	2	3	2	-1
19	2015-07-23	1	59	2	5	3
19	2015-08-24	2	59	2	5	3
19	2015-09-25	3	59	2	4	2
19	2016-09-27	4	59	2	4	2	-1
20	2015-07-21	1	39	2	3	3
20	2015-08-25	2	39	2	2	2
20	2015-09-26	3	39	2	2	1
20	2016-09-27	4	39	2	2	2	-1
21	2015-08-24	1	41	2	4	3
21	2015-09-26	2	41	2	3	2
21	2015-10-25	3	41	2	2	1
21	2016-10-29	4	41	2	2	2	-1
22	2015-08-22	1	48	2	4	3
22	2015-09-24	2	48	2	3	2
22	2015-10-25	3	48	2	2	1
22	2016-10-28	4	48	2	2	2	-1
23	2015-09-24	1	47	2	3	3
23	2015-10-26	2	47	2	2	2
23	2015-11-27	3	47	2	2	1
23	2016-11-25	4	47	2	2	1	-2
24	2015-09-24	1	45	1	5	3
24	2015-10-25	2	45	1	4	3
24	2015-11-27	3	45	1	3	2
24	2016-11-25	4	45	1	3	2	-1
25	2015-09-26	1	38	2	3	2
25	2015-10-26	2	38	2	3	2
25	2015-11-26	3	38	2	2	1
25	2016-11-26	4	38	2	2	1	-1
26	2015-09-25	1	54	2	5	3
26	2015-10-27	2	54	2	4	3
26	2015-11-26	3	54	2	3	2
26	2016-12-25	4	54	2	3	2	-1
27	2015-10-25	1	44	1	4	3
27	2015-11-28	2	44	1	3	2
27	2015-12-26	3	44	1	2	2
27	2016-12-23	4	44	1	2	3	0
28	2015-10-25	1	53	1	5	3
28	2015-11-27	2	53	1	4	3
28	2015-12-25	3	53	1	3	2
28	N/A	4	53	1		N/A	#VALUE!
29	2015-11-28	1	54	2	4	3
29	2015-12-25	2	54	2	3	2
29	2016-01-27	3	54	2	2	2
29	2017-01-28	4	54	2	2	2	-1
30	2015-11-28	1	73	2	5	3
30	2015-12-29	2	73	2	5	3
30	2016-01-28	3	73	2	4	2
30	2017-01-28	4	73	2	4	2	-1

## Sheet: Fitzpatrick N Change 1-4
Subject	Date	session	Age	Gender	Lemprle N	Fitzpatrick N	Fitzpatrick N Change
1	2015-03-25	1	55	2	5	9
1	2015-04-22	2	55	2	5	7
1	2015-05-27	3	55	2	4	6
1	2016-05-25	4	55	2	3	4	-5
2	2015-03-25	1	46	2	4	6
2	2015-04-22	2	46	2	3	4
2	2015-05-27	3	46	2	2	3
2	2016-05-25	4	46	2	2	2	-4
3	2015-03-25	1	38	2	3	5
3	2015-04-22	2	38	2	3	4
3	2015-05-27	3	38	2	2	3
3	2016-05-25	4	38	2	2	2	-3
4	2015-03-25	1	38	2	4	6
4	2015-04-22	2	38	2	3	5
4	2015-05-27	3	38	2	3	4
4	2016-05-25	4	38	2	2	3	-3
5	2015-03-25	1	48	2	4	6
5	2015-04-22	2	48	2	3	5
5	2015-05-27	3	48	2	3	3
5	2016-05-25	4	48	2	2	2	-4
6	2015-04-21	1	44	2	4	6
6	2015-05-25	2	44	2	3	4
6	2015-06-27	3	44	2	3	3
6	2016-06-26	4	44	2	2	3	-3
7	2015-04-21	1	42	1	4	7
7	2015-05-23	2	42	1	4	4
7	2015-06-26	3	42	1	3	3
7	2016-06-27	4	42	1	3	3	-4
8	2015-04-22	1	35	2	2	5
8	2015-05-23	2	35	2	2	4
8	2015-06-27	3	35	2	1	3
8	2016-07-21	4	35	2	1	3	-2
9	2015-04-22	1	33	2	2	5
9	2015-05-23	2	33	2	2	4
9	2015-06-26	3	33	2	1	2
9	2016-06-27	4	33	2	1	2	-3
10	2015-05-23	1	61	2	5	9
10	2015-06-26	2	61	2	5	7
10	2015-07-21	3	61	2	4	6
10	2016-07-21	4	61	2	4	5	-4
11	2015-05-20	1	43	2	4	7
11	2015-06-25	2	43	2	4	4
11	2015-07-23	3	43	2	3	3
11	2016-07-21	4	43	2	3	3	-4
12	2015-05-21	1	44	2	4	7
12	2015-06-25	2	44	2	4	4
12	2015-07-23	3	44	2	3	3
12	N/A	4	44	2		N/A	#VALUE!
13	2015-05-21	1	46	2	4	6
13	2015-06-24	2	46	2	3	4
13	2015-07-23	3	46	2	3	3
13	2016-07-21	4	46	2	2	3	-3
14	2015-06-23	1	52	2	5	9
14	2015-07-22	2	52	2	4	7
14	2015-08-25	3	52	2	3	6
14	2016-09-20	4	52	2	3	4	-5
15	2015-06-23	1	50	2	4	7
15	2015-07-22	2	50	2	3	6
15	2015-08-25	3	50	2	3	4
15	2016-08-26	4	50	2	3	4	-3
16	2015-06-24	1	48	2	4	7
16	2015-07-25	2	48	2	3	5
16	2015-08-25	3	48	2	2	4
16	2016-08-26	4	48	2	2	4	-3
17	2015-06-24	1	44	2	4	6
17	2015-07-23	2	44	2	3	4
17	2015-08-25	3	44	2	3	3
17	2016-08-26	4	44	2	3	3	-3
18	2015-07-22	1	38	2	4	6
18	2015-08-24	2	38	2	3	4
18	2015-09-25	3	38	2	2	3
18	2016-09-20	4	38	2	3	4	-2
19	2015-07-23	1	59	2	5	9
19	2015-08-24	2	59	2	5	7
19	2015-09-25	3	59	2	4	6
19	2016-09-27	4	59	2	4	6	-3
20	2015-07-21	1	39	2	3	6
20	2015-08-25	2	39	2	2	5
20	2015-09-26	3	39	2	2	4
20	2016-09-27	4	39	2	2	4	-2
21	2015-08-24	1	41	2	4	7
21	2015-09-26	2	41	2	3	5
21	2015-10-25	3	41	2	2	4
21	2016-10-29	4	41	2	2	4	-3
22	2015-08-22	1	48	2	4	7
22	2015-09-24	2	48	2	3	4
22	2015-10-25	3	48	2	2	3
22	2016-10-28	4	48	2	2	3	-4
23	2015-09-24	1	47	2	3	6
23	2015-10-26	2	47	2	2	5
23	2015-11-27	3	47	2	2	3
23	2016-11-25	4	47	2	2	3	-3
24	2015-09-24	1	45	1	5	9
24	2015-10-25	2	45	1	4	7
24	2015-11-27	3	45	1	3	6
24	2016-11-25	4	45	1	3	6	-3
25	2015-09-26	1	38	2	3	6
25	2015-10-26	2	38	2	3	4
25	2015-11-26	3	38	2	2	3
25	2016-11-26	4	38	2	2	3	-3
26	2015-09-25	1	54	2	5	8
26	2015-10-27	2	54	2	4	6
26	2015-11-26	3	54	2	3	4
26	2016-12-25	4	54	2	3	4	-4
27	2015-10-25	1	44	1	4	6
27	2015-11-28	2	44	1	3	4
27	2015-12-26	3	44	1	2	3
27	2016-12-23	4	44	1	2	3	-3
28	2015-10-25	1	53	1	5	9
28	2015-11-27	2	53	1	4	7
28	2015-12-25	3	53	1	3	5
28	N/A	4	53	1		N/A	#VALUE!
29	2015-11-28	1	54	2	4	9
29	2015-12-25	2	54	2	3	6
29	2016-01-27	3	54	2	2	4
29	2017-01-28	4	54	2	2	3	-6
30	2015-11-28	1	73	2	5	9
30	2015-12-29	2	73	2	5	7
30	2016-01-28	3	73	2	4	6
30	2017-01-28	4	73	2	4	6	-3

## Sheet: Fitzpatrick_Class Stat 1-4
		The FREQ Procedure
			Fitzpatrick_Class
			1	4	Total
		Session 1	0	9	9
			4.65517	4.34483
		Session 2	8	18	26
			13.4483	12.5517
		Session 3	21	1	22
			11.3793	10.6207
		12-Month F/U	1	0	1
			0.51724	0.48276
		Total	30	28	58
Statistics for Table of Fitzpatrick_Class by session
Statistic	DF	Value	Prob
Chi-Square	3	31.9971	<.0001
Likelihood Ratio Chi-Square	3	40.1036	<.0001
Mantel-Haenszel Chi-Square	1	29.378	<.0001
Phi Coefficient		0.7427
Contingency Coefficient		0.5963
Cramer's V		0.7427
WARNING: 50% of the cells have expected counts less
than 5. Chi-Square may not be a valid test.
Fisher's Exact Test
Table Probability (P)	<.0001
Pr <= P	<.0001

## Sheet: Fitzpatrick Class Change 3-4
Subject	Date	session	Age	Gender	Lemprle N	Fitzpatrick Class	Values Fitzpatrick Class Change
4	2016-05-25	4	38	2	2	1	-1
6	2016-06-26	4	44	2	2	1	-1
9	2016-06-27	4	33	2	1	1	-1
1	2016-05-25	4	55	2	3	2	0
2	2016-05-25	4	46	2	2	1	0
3	2016-05-25	4	38	2	2	1	0
5	2016-05-25	4	48	2	2	1	0
7	2016-06-27	4	42	1	3	2	0
8	2016-07-21	4	35	2	1	2	0
10	2016-07-21	4	61	2	4	2	0
11	2016-07-21	4	43	2	3	2	0
13	2016-07-21	4	46	2	2	2	0
14	2016-09-20	4	52	2	3	2	0
15	2016-08-26	4	50	2	3	1	0
17	2016-08-26	4	44	2	3	2	0
18	2016-09-20	4	38	2	3	2	0
19	2016-09-27	4	59	2	4	2	0
23	2016-11-25	4	47	2	2	1	0
24	2016-11-25	4	45	1	3	2	0
25	2016-11-26	4	38	2	2	1	0
26	2016-12-25	4	54	2	3	2	0
29	2017-01-28	4	54	2	2	2	0
30	2017-01-28	4	73	2	4	2	0
16	2016-08-26	4	48	2	2	2	1
20	2016-09-27	4	39	2	2	2	1
21	2016-10-29	4	41	2	2	2	1
22	2016-10-28	4	48	2	2	2	1
27	2016-12-23	4	44	1	2	3	1
12	N/A	4	44	2		N/A	#VALUE!
28	N/A	4	53	1		N/A	#VALUE!
1	2015-03-25	1	55	2	5	3
1	2015-04-22	2	55	2	5	3
1	2015-05-27	3	55	2	4	2
2	2015-03-25	1	46	2	4	2
2	2015-04-22	2	46	2	3	2
2	2015-05-27	3	46	2	2	1
3	2015-03-25	1	38	2	3	2
3	2015-04-22	2	38	2	3	2
3	2015-05-27	3	38	2	2	1
4	2015-03-25	1	38	2	4	2
4	2015-04-22	2	38	2	3	2
4	2015-05-27	3	38	2	3	2
5	2015-03-25	1	48	2	4	2
5	2015-04-22	2	48	2	3	2
5	2015-05-27	3	48	2	3	1
6	2015-04-21	1	44	2	4	2
6	2015-05-25	2	44	2	3	2
6	2015-06-27	3	44	2	3	2
7	2015-04-21	1	42	1	4	3
7	2015-05-23	2	42	1	4	2
7	2015-06-26	3	42	1	3	2
8	2015-04-22	1	35	2	2	3
8	2015-05-23	2	35	2	2	2
8	2015-06-27	3	35	2	1	2
9	2015-04-22	1	33	2	2	2
9	2015-05-23	2	33	2	2	2
9	2015-06-26	3	33	2	1	2
10	2015-05-23	1	61	2	5	3
10	2015-06-26	2	61	2	5	3
10	2015-07-21	3	61	2	4	2
11	2015-05-20	1	43	2	4	3
11	2015-06-25	2	43	2	4	2
11	2015-07-23	3	43	2	3	2
12	2015-05-21	1	44	2	4	3
12	2015-06-25	2	44	2	4	2
12	2015-07-23	3	44	2	3	2
13	2015-05-21	1	46	2	4	2
13	2015-06-24	2	46	2	3	2
13	2015-07-23	3	46	2	3	2
14	2015-06-23	1	52	2	5	4
14	2015-07-22	2	52	2	4	3
14	2015-08-25	3	52	2	3	2
15	2015-06-23	1	50	2	4	3
15	2015-07-22	2	50	2	3	2
15	2015-08-25	3	50	2	3	1
16	2015-06-24	1	48	2	4	3
16	2015-07-25	2	48	2	3	2
16	2015-08-25	3	48	2	2	1
17	2015-06-24	1	44	2	4	3
17	2015-07-23	2	44	2	3	2
17	2015-08-25	3	44	2	3	2
18	2015-07-22	1	38	2	4	3
18	2015-08-24	2	38	2	3	2
18	2015-09-25	3	38	2	2	2
19	2015-07-23	1	59	2	5	3
19	2015-08-24	2	59	2	5	3
19	2015-09-25	3	59	2	4	2
20	2015-07-21	1	39	2	3	3
20	2015-08-25	2	39	2	2	2
20	2015-09-26	3	39	2	2	1
21	2015-08-24	1	41	2	4	3
21	2015-09-26	2	41	2	3	2
21	2015-10-25	3	41	2	2	1
22	2015-08-22	1	48	2	4	3
22	2015-09-24	2	48	2	3	2
22	2015-10-25	3	48	2	2	1
23	2015-09-24	1	47	2	3	3
23	2015-10-26	2	47	2	2	2
23	2015-11-27	3	47	2	2	1
24	2015-09-24	1	45	1	5	3
24	2015-10-25	2	45	1	4	3
24	2015-11-27	3	45	1	3	2
25	2015-09-26	1	38	2	3	2
25	2015-10-26	2	38	2	3	2
25	2015-11-26	3	38	2	2	1
26	2015-09-25	1	54	2	5	3
26	2015-10-27	2	54	2	4	3
26	2015-11-26	3	54	2	3	2
27	2015-10-25	1	44	1	4	3
27	2015-11-28	2	44	1	3	2
27	2015-12-26	3	44	1	2	2
28	2015-10-25	1	53	1	5	3
28	2015-11-27	2	53	1	4	3
28	2015-12-25	3	53	1	3	2
29	2015-11-28	1	54	2	4	3
29	2015-12-25	2	54	2	3	2
29	2016-01-27	3	54	2	2	2
30	2015-11-28	1	73	2	5	3
30	2015-12-29	2	73	2	5	3
30	2016-01-28	3	73	2	4	2

[truncated: 2 more sheets: Fitzpatrick N Change 3-4, Fitzpatrick_Class Stat 3-4]
